# Supplementary material for: Discovery of Novel SARS-CoV-2 Fusion Inhibitors—Posaconazole-Polyarginine Conjugates
Source: Viruses. 2026 Jul 2;18(7):737. doi: 10.3390/v18070737 (PMC13431547; doi:10.3390/v18070737)
Supplement: Supplementary file 1 [file viruses-18-00737-s001.zip]

Archive with 1 entries (1 files):
- viruses-4388926-supplementary.pdf
